# Supplementary material for: Predicting One-Year Mortality after Discharge Using Acute Heart Failure Score (AHFS)
Source: J Clin Med. 2024 Mar 30;13(7):2018. doi: 10.3390/jcm13072018 (PMC11012877; doi:10.3390/jcm13072018)
Supplement: Supplementary file 1 [file jcm-13-02018-s001.zip]

Archive with 1 entries (1 files):
- jcm-2908863-supplementary.pdf
